# Supplementary material for: Enhanced succinic acid production by Mannheimia employing optimal malate dehydrogenase
Source: Nat Commun. 2020 Apr 23;11:1970. doi: 10.1038/s41467-020-15839-z (PMC7181634; doi:10.1038/s41467-020-15839-z)
Supplement: Supplementary file 7 — Source Data [file 41467_2020_15839_MOESM7_ESM.xlsx]

## Sheet: Fig 3a
Fig. 3a
Strain	Mannheimia succiniciproducens PALKcgmdh
Carbon source	Glucose and glycerol
T (°C)	39
rpm	200
pH	6.5
Gas	CO2
Media	Chemically defined medium
	Time (h)	OD600nm	PA	SA	AC	FA	Glu	Gly	gDCW·L-1	Total V (L)	gDCW
	0	0.273	0	0.866	0	0	17.221	4.832	0.123123	2.525	0.310886
	4	1.76	0	4.133	0	0	14.75	4.482	0.79376	2.5801	2.04798
	6	3.55	5.177	8.903	0	0	7.611	3.929	1.60105	2.6352	4.21909
	9	4.78	11.194	25.081	0	0	6.708	4.205	2.15578	2.6903	5.79969
	11	6.53	12.593	41.234	0	0	8.845	5.58	2.94503	2.7454	8.08529
	13	7.12	13.11	56.177	0	0	17.128	6.588	3.21112	2.8005	8.99274
	15	7	10.197	65.698	0	0	8.6	4.743	3.157	2.8556	9.01513
	17	6.93	9.406	79.503	0	0	7.304	4.441	3.12543	2.9107	9.09719
	19	6.86	7.66	88.055	0	0	16.245	4.168	3.09386	2.9658	9.17577
	21	6.48	6.27	96.911	1.609	0	6.522	2.943	2.92248	3.0209	8.82852
	24	5.73	4.711	101.18	1.456	0	2.405	2.135	2.58423	3.076	7.94909
	Byproducts/SA		0.0609508			Amount of GLU consumed			290.908	g
	Yield		1.36679	mol·mol glucose equivalent-1		Amount of GLY consumed			54.7089	g
	Productivity		4.17975	g·L-1·h-1
	Specific productivity		1.35098	g·gDCW-1·h-1

## Sheet: Fig 3b
Fig. 3b
Strain	Mannheimia succiniciproducens PALKmsmdhG11Q
Carbon source	Glucose and glycerol
T (°C)	39
rpm	200
pH	6.5
Gas	CO2
Media	Chemically defined medium
	Time (h)	OD600nm	PA	SA	AC	FA	Glu	Gly	gDCW·L-1	Total V (L)	gDCW
	0	0.304	0	0.767	0	0	15.43	4.627	0.137104	2.525	0.346188
	4	2.13	0	4.54	0	0	15.087	4.876	0.96063	2.5823	2.48063
	6	3.5	5.581	9.807	0.144	0	7.674	4.057	1.5785	2.6396	4.16661
	9	4.88	11.886	28.214	0	0	5.892	3.175	2.20088	2.6969	5.93555
	11	6.44	12.621	43.991	0	0	6.84	3.381	2.90444	2.7542	7.99941
	13	7.53	11.336	58.143	0	0	13.126	1.441	3.39603	2.8115	9.54794
	15	8.24	10.224	68.47	0	0	19.759	1.424	3.71624	2.8688	10.6611
	17	7.55	8.233	80.338	0	0	4.166	1.914	3.40505	2.9261	9.96352
	19	7.04	5.809	86.148	1.653	0	0	0	3.17504	2.9834	9.47241
	22	6.95	4.779	90.382	1.391	0	3.756	4.004	3.13445	3.0407	9.53092
	24	6.76	4.924	92.503	1.984	0	6.549	5.242	3.04876	3.098	9.44506
	Byproducts/SA		0.0746787			Amount of GLU consumed			308.817	g
	Yield		1.28337	mol·mol glucose equivalent-1		Amount of GLY consumed			29.6735	g
	Productivity		3.82233	g·L-1·h-1
	Specific productivity		1.02855	g·gDCW-1·h-1

## Sheet: Fig 3c
Fig. 3c
Strain	Mannheimia succiniciproducens PALK
Carbon source	Glucose and glycerol
T (°C)	39
rpm	200
pH	6.5
Gas	CO2
Media	Chemically defined medium
	Time (h)	OD600nm	PA	SA	AC	FA	Glu	Gly	gDCW·L-1	Total V (L)	gDCW
	0	21.1	0	0	0	0	35.772	12.56	9.5161	2.425	23.0765
	2	25.8	10.575	39.376	0	0	14.048	19.108	11.6358	2.552	29.6946
	4	22.6	8.578	73.529	0.965	0	12.582	17.929	10.1926	2.679	27.306
	5.5	19.2	6.552	81.288	1.056	0	16.794	12.755	8.6592	2.806	24.2977
	7	18.2	5.932	90.602	1.26	0	24.471	11.271	8.2082	2.933	24.0747
	9	18	4.801	94.401	1.074	0	32.668	8.904	8.118	3.06	24.8411
	11	13.8	3.173	98.279	1.421	0	28.361	8.913	6.2238	3.187	19.8353
	13	12	3.944	98.797	1.591	0	24.34	8	5.412	3.314	17.9354
	Byproducts/SA		0.0467445			Amount of GLU consumed			439.437	g
	Yield		0.933878	mol·mol glucose equivalent-1		Amount of GLY consumed			73.8546	g
	Productivity		8.93445	g·L-1·h-1
	Max. Productivity		18.3822	g·L-1·h-1
	Specific productivity		0.938878	g·gDCW-1·h-1

## Sheet: Fig 3d
Fig. 3d
Strain	Mannheimia succiniciproducens PALKcgmdh
Carbon source	Glucose and glycerol
T (°C)	39
rpm	200
pH	6.5
Gas	CO2
Media	Chemically defined medium
	Time (h)	OD600nm	PA	SA	AC	FA	Glu	Gly	gDCW·L-1	Total V (L)	gDCW
	0	19.3	0	0	0	0	36.126	11.571	8.7043	2.425	21.1079
	2	25.9	12.29	42.597	0	0	28.222	8.58	11.6809	2.51187	29.341
	4	24	10.795	77.011	0.263	0	18.912	3.055	10.824	2.59875	28.1289
	5.5	23.2	9.298	94.164	0.826	0	15.784	2.257	10.4632	2.68562	28.1002
	7	21.2	8.477	110.042	1.095	0	16.054	4.088	9.5612	2.7725	26.5084
	9	19.7	7.716	119.966	1.406	0	15.17	5.27	8.8847	2.85938	25.4047
	11	18.6	7.544	128.529	1.973	0	8.984	4.506	8.3886	2.94625	24.7149
	13	17.6	6.548	134.246	2.008	0	8.52	4.576	7.9376	3.03313	24.0757
	14	16.44	6.116	135.21	2.143	0	8.298	4.533	7.41444	3.12	23.1331
	Byproducts/SA		0.0610828			Amount of GLU consumed			425.593	g
	Yield		1.24891	mol·mol glucose equivalent-1		Amount of GLY consumed			91.7319	g
	Productivity		10.3266	g·L-1·h-1
	Max. Productivity		21.2985	g·L-1·h-1
	Specific productivity		1.18638	g·gDCW-1·h-1

## Sheet: Suppl Fig 10a_1
Supplementary Fig. 10a_1
Strain	Mannheimia succiniciproducens PALK (pMS3-msmdh)
Carbon source	Glucose
T (°C)	39
rpm	200
pH	6.5
Gas	CO2
Media	Chemically defined medium
	Time (h)	OD600nm	PA	SA	AC	FA	Glu	gDCW·L-1	Total V (L)	gDCW
	0	0.235	0	0.724	0	0	16.462	0.105985	2.525	0.267612
	3	1.39	0	2.3	0	0	15.411	0.62689	2.596	1.62741
	5	1.93	0	5.107	0.116	0	12.752	0.87043	2.667	2.32144
	8	4.12	5.143	11.517	0.597	0	5.697	1.85812	2.738	5.08753
	11	8.68	9.243	25.564	0	0	4.883	3.91468	2.809	10.9963
	14	10.2	9.686	44.611	0	0	4.851	4.6002	2.88	13.2486
	17	10.8	8.263	60.066	0	0	7.425	4.8708	2.951	14.3737
	20	10.39	0	68.963	0	0	15.892	4.68589	3.022	14.1608
	22	9.22	0	77.19	1.468	0	9.865	4.15822	3.093	12.8614
	24	8.66	6.34	79.07	0.836	0	11.142	3.90566	3.164	12.3575
	Byproducts/SA		0.090755			Amount of GLU consumed			307.846	g
	Yield		1.22847	mol·mol-1		Amount of GLY consumed			0	g
	Productivity		3.26442	g·L-1·h-1
	Specific productivity		0.670201	g·gDCW-1·h-1

## Sheet: Suppl Fig 10a_2
Supplementary Fig. 10a_2
Strain	Mannheimia succiniciproducens PALK (pMS3-msmdh)
Carbon source	Glucose
T (°C)	39
rpm	200
pH	6.5
Gas	CO2
Media	Chemically defined medium
	Time (h)	OD600nm	PA	SA	AC	FA	Glu	gDCW·L-1	Total V (L)	gDCW
	0	0.22	0	0.83	0	0	18.418	0.09922	2.525	0.25053
	3	0.98	1.687	3.886	0	0	15.601	0.44198	2.577	1.13898
	5	2.04	2.949	7.448	0	0	12.486	0.92004	2.629	2.41879
	8	4.34	5.502	14.395	0	0	19.439	1.95734	2.681	5.24763
	11	6.14	7.131	20.923	0	0	23.51	2.76914	2.733	7.56806
	14	9.08	7.063	43.976	0	0	0.981	4.09508	2.785	11.4048
	17	10.38	7.542	52.749	0	0	7.295	4.68138	2.837	13.2811
	20	9.47	7.654	66.073	0	0	14.578	4.27097	2.889	12.3388
	22	7.64	6.866	74.876	0	0	5.007	3.44564	2.941	10.1336
	24	7.16	6.348	79.54	0.59	0	1.148	3.22916	2.993	9.66488
	Byproducts/SA		0.0872266			Amount of GLU consumed			282.04	g
	Yield		1.2743	mol·mol-1		Amount of GLY consumed			0	g
	Productivity		3.27958	g·L-1·h-1
	Specific productivity		0.700559	g·gDCW-1·h-1

## Sheet: Suppl Fig 10b_1
Supplementary Fig. 10b_1
Strain	Mannheimia succiniciproducens PALK (pMS3-cgmdh)
Carbon source	Glucose
T (°C)	39
rpm	200
pH	6.5
Gas	CO2
Media	Chemically defined medium
	Time (h)	OD600nm	PA	SA	AC	FA	Glu	gDCW·L-1	Total V (L)	gDCW
	0	0.264	0	0.773	0	0	16.082	0.119064	2.525	0.300637
	4	1.72	0	3.554	0	0	15.45	0.77572	2.60278	2.01903
	6	3.14	5.709	8.101	0	0	7.868	1.41614	2.68056	3.79604
	9	6.26	10.987	18.967	0.267	0	8.22	2.82326	2.75833	7.78749
	10	7.1	12.751	28.432	0.46	0	6.791	3.2021	2.83611	9.08151
	12	7.57	12.858	47.148	0	0	2.773	3.41407	2.91389	9.94822
	14	7.83	10.856	58.367	0	0	1.805	3.53133	2.99167	10.5646
	16	7.25	10.101	70.208	0	0	3.728	3.26975	3.06944	10.0363
	20	7.11	8.66	83.433	1.849	0	17.888	3.20661	3.14722	10.0919
	24	5.64	6.124	87.23	2.361	0	1.089	2.54364	3.225	8.20324
	Byproducts/SA		0.0972716			Amount of GLU consumed			328.68	g
	Yield		1.2942	mol·mol-1		Amount of GLY consumed			0	g
	Productivity		3.60238	g·L-1·h-1
	Specific productivity		1.02012	g·gDCW-1·h-1

## Sheet: Suppl Fig 10b_2
Supplementary Fig. 10b_2
Strain	Mannheimia succiniciproducens PALK (pMS3-cgmdh)
Carbon source	Glucose
T (°C)	39
rpm	200
pH	6.5
Gas	CO2
Media	Chemically defined medium
	Time (h)	OD600nm	PA	SA	AC	FA	Glu	gDCW·L-1	Total V (L)	gDCW
	0	0.274	0	0.793	0	0	15.971	0.123574	2.525	0.312024
	5	2.82	4.475	6.573	0.087	0	9.238	1.27182	2.61222	3.32228
	8	5.55	7.747	15.699	0	0	0.096	2.50305	2.69944	6.75684
	11	7.57	9.248	27.022	0	0	0	3.41407	2.78667	9.51388
	13	7.75	9.992	41.817	0.686	0	0.733	3.49525	2.87389	10.045
	15	7.92	8.878	50.66	0.494	0	2.824	3.57192	2.96111	10.5769
	17	7.62	9.251	66.757	0.83	0	6.279	3.43662	3.04833	10.476
	19	7.14	7.989	72.214	0.741	0	9.314	3.22014	3.13556	10.0969
	21	6.45	6.344	82.487	1.056	0	9.191	2.90895	3.22278	9.3749
	24	6.07	4.03	87.837	2.171	0	9.945	2.73757	3.31	9.06136
	Byproducts/SA		0.0705967			Amount of GLU consumed			338.291	g
	Yield		1.29934	mol·mol-1		Amount of GLY consumed			0	g
	Productivity		3.62683	g·L-1·h-1
	Specific productivity		1.01537	g·gDCW-1·h-1

## Sheet: Suppl Fig 10c_1
Supplementary Fig. 10c_1
Strain	Mannheimia succiniciproducens PALK (pMS3-cgmdhQ20G)
Carbon source	Glucose
T (°C)	39
rpm	200
pH	6.5
Gas	CO2
Media	Chemically defined medium
	Time (h)	OD600nm	PA	SA	AC	FA	Glu	gDCW·L-1	Total V (L)	gDCW
	0	0.304	0	0.828	0	0	16.822	0.137104	2.525	0.346188
	4.5	2.1	3.216	4.989	0	0	11.6	0.9471	2.5975	2.46009
	6	3.41	5.661	8.736	0.085	0	6.214	1.53791	2.67	4.10622
	8	4.5	7.958	15.478	0.271	0	0.908	2.0295	2.7425	5.5659
	10.5	6.18	10.324	27.214	0.527	0	4.197	2.78718	2.815	7.84591
	12	7.25	10.535	38.38	0.696	0	8.33	3.26975	2.8875	9.4414
	14	6.9	9.368	48.753	0.756	0	11.593	3.1119	2.96	9.21122
	16.5	6.14	8.859	64.332	0	0	14.415	2.76914	3.0325	8.39742
	19	5.99	7.751	72.904	1.217	0	13.269	2.70149	3.105	8.38813
	22	5.71	6.734	78.673	1.511	0	12.292	2.57521	3.1775	8.18273
	24	5.58	5.575	79.391	1.719	0	6.8	2.51658	3.25	8.17888
	Byproducts/SA		0.0918744			Amount of GLU consumed			390.35	g
	Yield		0.997913	mol·mol-1		Amount of GLY consumed				g
	Productivity		3.27346	g·L-1·h-1
	Specific productivity		1.00113	g·gDCW-1·h-1

## Sheet: Suppl Fig 10c_2
Supplementary Fig. 10c_2
Strain	Mannheimia succiniciproducens PALK (pMS3-cgmdhQ20G)
Carbon source	Glucose
T (°C)	39
rpm	200
pH	6.5
Gas	CO2
Media	Chemically defined medium
	Time (h)	OD600nm	PA	SA	AC	FA	Glu	gDCW·L-1	Total V (L)	gDCW
	0	0.267	0	0.958	0	0	17.937	0.120417	2.525	0.304053
	4.5	1.77	3.12	5.879	0	0	15.665	0.79827	2.5788	2.05858
	6	3.98	6.717	12.585	0	0	14.454	1.79498	2.6326	4.72546
	8	4.83	9.067	18.239	0	0	21.587	2.17833	2.6864	5.85187
	10.5	5.73	10.303	26.147	0.063	0	25.667	2.58423	2.7402	7.08131
	12	7.22	9.298	37.278	0.095	0	16.836	3.25622	2.794	9.09788
	14	7.08	8.372	41.849	0	0	0	3.19308	2.8478	9.09325
	16.5	6.14	8.297	61.262	0	0	8.01	2.76914	2.9016	8.03494
	19	5.98	7.624	68.938	0	0	12.455	2.69698	2.9554	7.97065
	22	5.89	6.621	76.604	0	0	11.014	2.65639	3.0092	7.99361
	24	5.24	4.753	78.529	1.837	0	0	2.36324	3.063	7.2386
	Byproducts/SA		0.083918			Amount of GLU consumed			358.271	g
	Yield		1.01176	mol·mol-1		Amount of GLY consumed				g
	Productivity		3.23212	g·L-1·h-1
	Specific productivity		0.9926	g·gDCW-1·h-1

[truncated: 19 more sheets: Suppl Fig 10d_1, Suppl Fig 10d_2, Suppl Fig 10e_1, Suppl Fig 10e_2, Suppl Fig 10f_1, Suppl Fig 10f_2, Suppl Fig 11a, Suppl Fig 11b, Suppl Fig 14a, Suppl Fig 14b, Suppl Fig 15a, Suppl Fig 15b, Suppl Fig 15c, Suppl Fig 15d, Suppl Fig 16a_1, Suppl Fig 16a_2, Suppl Fig 16b_1, Suppl Fig 16b_2, Suppl Table 10]
